# Supplementary material for: How Knowledge Stock Exchanges can increase student success in Massive Open Online Courses
Source: PLoS One. 2019 Sep 26;14(9):e0223064. doi: 10.1371/journal.pone.0223064 (PMC6762193; doi:10.1371/journal.pone.0223064)
Supplement: S1 Data — (ZIP) [file pone.0223064.s002.zip]

Archive with 2 entries (2 files):
- kmooc_data_submission.dta
- kmooc_do_revision.do
