# Supplementary material for: How Knowledge Stock Exchanges can increase student success in Massive Open Online Courses
Source: PLoS One. 2019 Sep 26;14(9):e0223064. doi: 10.1371/journal.pone.0223064 (PMC6762193; doi:10.1371/journal.pone.0223064)
Supplement: S1 Data — (ZIP) [file pone.0223064.s002.zip › kmooc_do_revision.do]

****************
***Load Files***
****************

use "kmooc_data_submission.dta", clear //adjust directory

***Define macros***
*1. filter conditions: Survey
global fil_HQSvy "(S01_Svy_HighQuality == 1)"
global fil_SvyOutliers "(S01_Svy_OutliersIdentified != 1)"

*2. filter conditions: KSX & MOOC Participation
global fil_MOOC_Total "((A02_InMOOC ==1)&(A05_VSMS_IsAdmin!=1))"
global fil_MOOConly_Total "((A02_InMOOC ==1)&(A02_InVSMS==0)&(A05_VSMS_IsAdmin!=1))"
global fil_MOOC_KSX_Total "((A02_InMOOC ==1)&(A02_InVSMS==1)&(A05_VSMS_IsAdmin!=1)&(A04_ImpossibleMatch ==0))"
global fil_ActiveMOOC "((A02_InMOOC ==1)&(A05_VSMS_IsAdmin!=1)&(A04_MOOC_missingACSstats ==0))"
global fil_ActiveMOOConly "((A02_InMOOC ==1)&(A02_InVSMS==0)&(A05_VSMS_IsAdmin!=1)&(A04_MOOC_missingACSstats ==0))"
global fil_ActiveMOOC_ActiveKSX "((A02_InMOOC ==1)&(A02_InVSMS==1)&(A05_VSMS_IsActiveUser==1)&(A05_VSMS_IsAdmin!=1)&(A04_MOOC_missingACSstats ==0)&(A04_ImpossibleMatch ==0))"
global fil_ActiveMOOC_noPassiveKSX "((A02_InMOOC ==1)&!((A02_InVSMS==1)&(A05_VSMS_IsActiveUser == 0))&(A05_VSMS_IsAdmin!=1)&(A04_MOOC_missingACSstats ==0))"
global fil_ActiveMOOC_ActiveKSX_HQSvy "((A02_InMOOC ==1)&(A02_InVSMS==1)&(A05_VSMS_IsActiveUser==1)&(A05_VSMS_IsAdmin!=1)&(A04_MOOC_missingACSstats ==0)&(A04_ImpossibleMatch ==0)&(A03_SvyHighQty==1))"

***Install propensity score & discrete-time hazard modules (if not available)***
*ssc install psmatch2
*ssc install dthaz

***Table 1***
tabulate A02_InMOOC if ($fil_MOOC_Total) //MOOC Total (all participants)
tabulate A02_InMOOC A02_InVSMS if ($fil_MOOC_Total) //MOOC only & MOOC X KSS participants

tabulate ACS02_DropOutEvent if ($fil_ActiveMOOC_noPassiveKSX) // MOOC (Total) drop-outs
tabulate ACS02_DropOutEvent if ($fil_ActiveMOOC_noPassiveKSX) & A05_VSMS_IsActiveUser!=1 //MOOC (only) drop-outs
tabulate ACS02_DropOutEvent if ($fil_ActiveMOOC_noPassiveKSX) & A05_VSMS_IsActiveUser==1 //MOOC X KSX drop-outs

***Survey Results Pt. 1***
display 364/921 //response rate 

***Table 2***
summarize S02_ACSTimeSpent_allmean S02_ACSVisitsPerWeek_allmean S02_ACSTimeSpentPerVisit if $fil_ActiveMOOC_ActiveKSX_HQSvy & $fil_SvyOutliers //MOOC
summarize S02_KSXTimeSpent_allmean S02_KSXVisitsPerWeek_allmean S02_KSXTimeSpentPerVisit if $fil_ActiveMOOC_ActiveKSX_HQSvy & $fil_SvyOutliers //KSX

***Survey Results Pt. 2***
unique S09_PlaceOfResidence_num if $fil_HQSvy //excluding "no answer" = 74

sum S09_Gender_IsFemale if $fil_HQSvy

tab S09_Age_clus if $fil_HQSvy

tab S09_FieldOfStudies if $fil_HQSvy //--> category 2 = Finance/Accounting

sum S02_StockMarketKnowledge if $fil_HQSvy

sum S08_EXT3_KSXAsCollaborative if $fil_HQSvy
sum S08_EXT2_KSXAsCompetitive if $fil_HQSvy

corr S08_EXT3_KSXAsCollaborative S08_EXT2_KSXAsCompetitive if $fil_HQSvy

***Table 3***
*Commenting users
tabstat ACS05_NumForumComments if ($fil_ActiveMOOC_noPassiveKSX & ((ACS05_NumForumComments>0)|(ACS05_NumForumPosts>0))), statistics(n)
tabstat ACS05_NumForumComments if ($fil_ActiveMOOC_noPassiveKSX & (A02_InVSMS==0) & ((ACS05_NumForumComments>0)|(ACS05_NumForumPosts>0))), statistics(n)
tabstat ACS05_NumForumComments if ($fil_ActiveMOOC_noPassiveKSX & (A02_InVSMS==1) & ((ACS05_NumForumComments>0)|(ACS05_NumForumPosts>0))), statistics(n)
tabstat KC03_NumComments_total if ($fil_ActiveMOOC_noPassiveKSX & ((KC01_NumDiscussionsInit_total>0)|(KC03_NumComments_total>0))), statistics(n)

*Discussion: sum, mean and SD
tabstat ACS05_NumForumPosts if ($fil_ActiveMOOC_noPassiveKSX & ((ACS05_NumForumComments>0)|(ACS05_NumForumPosts>0))), statistics(sum mean sd)
tabstat ACS05_NumForumPosts if ($fil_ActiveMOOC_noPassiveKSX & (A02_InVSMS==0) & ((ACS05_NumForumComments>0)|(ACS05_NumForumPosts>0))), statistics(sum mean sd)
tabstat ACS05_NumForumPosts if ($fil_ActiveMOOC_noPassiveKSX & (A02_InVSMS==1) & ((ACS05_NumForumComments>0)|(ACS05_NumForumPosts>0))), statistics(sum mean sd)
tabstat KC01_NumDiscussionsInit_total if ($fil_ActiveMOOC_noPassiveKSX & ((KC01_NumDiscussionsInit_total>0)|(KC03_NumComments_total>0))), statistics(sum mean sd)

*Comments: sum, mean and SD
gen NO_Comm=ACS05_NumForumComments+ACS05_NumForumPosts //sum of both values equals no. of comments
tabstat NO_Comm if ($fil_ActiveMOOC_noPassiveKSX & ((ACS05_NumForumComments>0)|(ACS05_NumForumPosts>0))), statistics(sum mean sd)
tabstat NO_Comm if ($fil_ActiveMOOC_noPassiveKSX & (A02_InVSMS==0) & ((ACS05_NumForumComments>0)|(ACS05_NumForumPosts>0))), statistics(sum mean sd)
tabstat NO_Comm if ($fil_ActiveMOOC_noPassiveKSX & (A02_InVSMS==1) & ((ACS05_NumForumComments>0)|(ACS05_NumForumPosts>0))), statistics(sum mean sd)
tabstat KC03_NumComments_total if ($fil_ActiveMOOC_noPassiveKSX & ((KC01_NumDiscussionsInit_total>0)|(KC03_NumComments_total>0))), statistics(sum mean sd)

***Proposal and trading activities***
*Proposals
tabstat KS01_NumStockProposals_total, stat(sum)
unique A01_ID if KS01_NumStockProposals_total>0 & ($fil_ActiveMOOC_noPassiveKSX) & A02_InVSMS==1

display 117/12 //Proposals divided by number of challenges

tabstat KU04_NumDocUploads_total, stat(sum)
tabstat KU02_NumImgUploads_w18, stat(sum)
tabstat KU01_NumImgUploads_stockprofilep, stat(sum) 
*tabstat KU01_NumImgUploads_stockprofilepics, stat(sum)

*Trading 
tabstat PF01_NumberOfOrders, stat(sum)
unique A01_ID if PF01_NumberOfOrders!=. & PF01_NumberOfOrders>0

***Table 4***
tabulate ACS02_SurvivalTimeVar ACS02_DropOutEvent if ($fil_ActiveMOOC_noPassiveKSX) //MOOC (Total), start with 4498 (# final participants) and add drop-outs=1 (3rd column) to get to active accounts value
tabulate ACS02_SurvivalTimeVar ACS02_DropOutEvent if ($fil_ActiveMOOC_noPassiveKSX) & A02_InVSMS==1 //MOOC X KSX, start with 598 (# final participants) and add drop-outs=1 (3rd column) to get to active accounts value
tabulate ACS02_SurvivalTimeVar ACS02_DropOutEvent if ($fil_ActiveMOOC_noPassiveKSX) & A02_InVSMS==0 //MOOC (only), start with 3726 (# final participants) and add drop-outs=1 (3rd column) to get to active accounts value

***Table 5***
*Define RHS variables
global set_PSMSetFull "A04_MOOC_RegistrOrder ACS05_NumPostUpvotes ACS02_QuizMod1 ACS06_M0S1_NumPostCom_General ACS06_M0_NumPostCom_Syllabus ACS07_M1_NumPostCom_Mod1 ACS08_M2_NumPostCom_Mod2 ACS09_M3_NumPostCom_Mod3 ACS10_M4_NumPostCom_Mod4 ACS11_M5_NumPostCom_Mod5 ACS12_M6_NumPostCom_Mod6 ACS13_M7_NumPostCom_Mod7 ACS01_LateDays"
global set_PSMSetPreQ1 "A04_MOOC_RegistrOrder ACS02_QuizMod1 ACS06_M0S1_NumPostCom_General ACS06_M0_NumPostCom_Syllabus ACS07_M1_NumPostCom_Mod1"

*Full Vars & Active Participants
psmatch2 A05_VSMS_IsActiveUser $set_PSMSetFull if ($fil_ActiveMOOC_noPassiveKSX), out(ACS02_AllQuizzesPassed) kernel k(normal) bwidth(0.06) // gaussian kernel default bwith
psmatch2 A05_VSMS_IsActiveUser $set_PSMSetFull if ($fil_ActiveMOOC_noPassiveKSX), out(ACS02_AllQuizzesPassed) common neighbor(1) // 1-Nearest neighbour matching
*PreQ1 Vars & Active Participants passed Q1
psmatch2 A05_VSMS_IsActiveUser $set_PSMSetPreQ1 if ($fil_ActiveMOOC_noPassiveKSX & (ACS02_NumQuizzesPassed_total > 0)), out(ACS02_AllQuizzesPassed) kernel k(normal) bwidth(0.06) // gaussian kernel default bwith
psmatch2 A05_VSMS_IsActiveUser $set_PSMSetPreQ1 if ($fil_ActiveMOOC_noPassiveKSX & (ACS02_NumQuizzesPassed_total > 0)), out(ACS02_AllQuizzesPassed) common neighbor(1) // 1-Nearest neighbour matching

***Table 6***
prsnperd A01_ID ACS02_SurvivalTimeVar ACS02_DropOutEvent, cswitch

logit _Y KS05_IsKnwlGenerator_all KC06_IsDiscussionInitiator_all KC06_IsDiscussionFollower_all PF01_IsKnwlTrader_all ACS03_IsDiscussionInitiator ACS03_IsDiscussionFollower ACS03_IsVoter ACS01_LateDays _d2-_d8 if ($fil_ActiveMOOC_noPassiveKSX), cluster(A01_ID)

keep if _period==1

***Final Grade Means and Differences***
sum ACS01_FinalExam if $fil_ActiveMOOC_noPassiveKSX & ACS02_AllQuizzesPassed==1, detail
ttest ACS01_FinalExam if $fil_ActiveMOOC_noPassiveKSX & ACS02_AllQuizzesPassed==1, by(A02_InVSMS)

***Table 7***
*Full Vars & Active Participants
psmatch2 A05_VSMS_IsActiveUser $set_PSMSetFull if ($fil_ActiveMOOC_noPassiveKSX & (ACS02_AllQuizzesPassed==1)), out(ACS01_FinalExam) kernel k(normal) bwidth(0.06) // gaussian kernel default bwith
psmatch2 A05_VSMS_IsActiveUser $set_PSMSetFull if ($fil_ActiveMOOC_noPassiveKSX & (ACS02_AllQuizzesPassed==1)), out(ACS01_FinalExam) common neighbor(1) // 1-Nearest neighbour matching

***Conclusions***
*Difference Forum Comments (MOOC&KSX/MOOC-only), based on Table 3
display 6.14/2.71

*Difference in completion rates (MOOC&KSX/MOOC-only), based on Table 1
display .649/0.064

*Difference in Exam Grades ((MOOC&KSX-MOOC-only)/MOOC-only), based on the results from page 22
display (25.33-24.26)/24.26

****************************
***Supporting Information***

***S4 Table***
global set_PSMSetFull "A04_MOOC_RegistrOrder ACS05_NumPostUpvotes ACS02_QuizMod1 ACS06_M0S1_NumPostCom_General ACS06_M0_NumPostCom_Syllabus ACS07_M1_NumPostCom_Mod1 ACS08_M2_NumPostCom_Mod2 ACS09_M3_NumPostCom_Mod3 ACS10_M4_NumPostCom_Mod4 ACS11_M5_NumPostCom_Mod5 ACS12_M6_NumPostCom_Mod6 ACS13_M7_NumPostCom_Mod7 ACS01_LateDays"

probit A02_InVSMS $set_PSMSetFull if $fil_ActiveMOOC_noPassiveKSX

***S5 Table***
global set_PSMSetPreQ1 "A04_MOOC_RegistrOrder ACS02_QuizMod1 ACS06_M0S1_NumPostCom_General ACS06_M0_NumPostCom_Syllabus ACS07_M1_NumPostCom_Mod1"

probit A02_InVSMS $set_PSMSetPreQ1 if $fil_ActiveMOOC_noPassiveKSX & ACS02_NumQuizzesPassed_total>0

***S6 Table***
probit A02_InVSMS $set_PSMSetFull if $fil_ActiveMOOC_noPassiveKSX & ACS02_AllQuizzesPassed==1


***S1 Figure***
hist S09_Age if $fil_HQSvy, freq xtitle("Age") ylab(,nogrid) graphregion(fcolor(white)) fc(gs12) lc(gs6)

***S2 Figure***
hist S09_HighestDegreeOfEducation if $fil_HQSvy, discrete ytitle("Rel. Frequency") ylab(,nogrid) graphregion(fcolor(white)) fc(gs12) lc(gs6)
